# Supplementary material for: Severe Acute Respiratory Syndrome Coronavirus 2 Reinfection Cases Corroborated by Sequencing
Source: Am J Trop Med Hyg. 2021 Aug 9;105(4):884–9. doi: 10.4269/ajtmh.21-0365 (PMC8592142; doi:10.4269/ajtmh.21-0365)
Supplement: Supplementary file 1 [file tpmd210365.SD1.xlsx]

## Sheet: 616 Updated
Case Report			Patient				Timeline												Viral Genetics			Seroconversion
Report Title	Citation	Location	Age (years)	Sex	Medications	Comorbidities	Date of Initial Positive PCR Test	Ct Initial	Symptomatic Initial	Symptom Severity Initial	Symptom Duration Initial (days)	Date of Reinfection Positive PCR Test	Ct Reinfection	Symptomatic Reinfection	Symptom Severity Reinfection	Symptom Duration Reinfection (days)	Separation Between Positive Tests (days)	Comparative symptom severity	Initial Lineage	Reinfection Lineage	Notable non-synonymous mutations	After detection of initial infection	At presentation of reinfection	After reinfection
COVID-19 re-infection by a phylogenetically distinct SARS-coronavirus-2 strain confirmed by whole genome sequencing	To, Kelvin Kai-Wang, et al. “COVID-19 Re-Infection by a Phylogenetically Distinct SARS-Coronavirus-2 Strain Confirmed by Whole Genome Sequencing.” Clinical Infectious Diseases: An Official Publication of the Infectious Diseases Society of America, Aug. 2020. PubMed, doi:10.1093/cid/ciaa1275.	Hong Kong	33	M	NA	NA	2020-03-01		Yes	Mild	6	2020-08-01	26.69	No	Asymptomatic	NA	142	Milder	B.2	B.1.79	NSP3: L1103P, F1304L, NSP6: F37L, L142F, S: L18F, A222V, D614G, Q780E, ORF8: *64E, ORF10: V30L, NSP5: R61K, NSP12: P323L, ORF3a: V251G, N: A220V (GISAID Initial: EPI_ISL_516798, Reinfection: EPI_ISL_516799)	10 days: IgG-	1 day: IgG-	3 days: IgG-, 5 days: IgG+
Symptomatic SARS-CoV-2 reinfection by a phylogenetically distinct strain	Van Elslande, Jan, et al. “Symptomatic SARS-CoV-2 Reinfection by a Phylogenetically Distinct Strain.” Clinical Infectious Diseases: An Official Publication of the Infectious Diseases Society of America, Sept. 2020. PubMed Central, doi:10.1093/cid/ciaa1330.	Belgium	51	F	Daily corticosteroids for asthma	Asthma	2020-03-01	25.6 (N1), 27.2 (N2)	Yes	Mild	35	2020-06-01	32.6 (N1), 33.2 (N2)	Yes	Mild	7	93	Milder	B.1.1	A	Orf1a: 11654C>T, S: 23403G>A, 23873A>G, 24726C>T, Nucleocapsid: 28881A>G, 28882A>G, 28883C>G (GISAID Initial: EPI_ISL_522349, Reinfection: EPI_ISL_522350)	NR	NR	7 days: anti-Nucleocapsid+
Asymptomatic reinfection in two healthcare workers from India with genetically distinct SARS-CoV-2	Gupta, Vivek, et al. “Asymptomatic Reinfection in Two Healthcare Workers from India with Genetically Distinct SARS-CoV-2.” Clinical Infectious Diseases: An Official Publication of the Infectious Diseases Society of America, Sept. 2020. PubMed Central, doi:10.1093/cid/ciaa1451.	India	25	M	NR	NR	2020-05-01	36	No	Asymptomatic	NA	2020-08-01	16.6	No	Asymptomatic	NA	108	Same	NR	NR	Orf1a: 1947T>C, Orf1b: 17584G>T, S: 23403A>G, 23934C>T, Orf3: 25563G>T, E: 26456C>T (SNVs mapped to predicted immune epitopes)	NR	NR	NR
			28	F	NR	NR	2020-05-01	28.16	No	Asymptomatic	NA	2020-09-01	16.92	No	Asymptomatic	NA	111	Same	NR	NR	Orf1a: 3267C>T, Orf1b: 13730C>T, 14408C>T, 17584G>T, 19109G>T, S: 22882T>G (N440K may confer resistance to neutralizing antibodies), 23403A>G, 24794G>A, E: 25563G>T	NR	NR	NR
Reinfection with SARS-CoV-2 and Failure of Humoral Immunity: a case report	Goldman, Jason D., et al. “Reinfection with SARS-CoV-2 and Failure of Humoral Immunity: A Case Report.” MedRxiv: The Preprint Server for Health Sciences, Sept. 2020. PubMed, doi:10.1101/2020.09.22.20192443.	Washington, USA	60-69	NR	NR	Severe emphysema (on home O2), HTN	2020-03-01	22.8 (E), 26.5 (RdRp)	Yes	Severe	39	2020-07-01	43.3 (E), 39.6 (N2)	Yes	Severe	21	140	Milder	Clade 19B (PANGO Lineage A)	Clade 20A	NSP2: T85I, NSP3: H2092Y, NSP6: V3579F, NSP8: I4098L, RdRp: P314L, Helicase: L1427P, C1464Y, S: D614G, ORF3a: A31T, Q57H (GISAID Initial: EPI_ISL_416456, Reinfection: Pending (Incov139-July))	NR	NR	14 days: IgM+, IgG++, IgA+, nAb+ 42 days: IgM+, IgG+, IgA++, nAb++
A Case of Early Re-infection with SARS-CoV-2	Larson, Derek, et al. “A Case of Early Re-Infection with SARS-CoV-2.” Clinical Infectious Diseases: An Official Publication of the Infectious Diseases Society of America, Sept. 2020. PubMed Central, doi:10.1093/cid/ciaa1436.	Virginia, USA	42	M	NA	NA	2020-03-01	NR	Yes	Mild	10	2020-05-01	NR	Yes	Mild	NR	64	More severe	Partial sequence available	B.1.26	S: D614G (Genbank Reinfection: MT840184)	NR	NR	7 days: IgG+
Reinfection of Severe Acute Respiratory Syndrome Coronavirus 2 in an Immunocompromised Patient: A Case Report	Mulder, Marlies, et al. “Reinfection of Severe Acute Respiratory Syndrome Coronavirus 2 in an Immunocompromised Patient: A Case Report.” Clinical Infectious Diseases: An Official Publication of the Infectious Diseases Society of America, Oct. 2020. PubMed Central, doi:10.1093/cid/ciaa1538.	Netherlands	89	F	NR	Waldenstrom macroglobulinemia (received B cell depleting therapy)	NR	26.2	Yes	Severe	5	NR	25.2	Yes	Severe	NR	59	More Severe	NR	NR	Orf1a: 2960T>C, 6525C>T, Orf1b: 15799A>G	NR	NR	4 days: IgM-, 6 days: IgM-
Genomic evidence for reinfection with SARS-CoV-2: a case study	Tillett, Richard L., et al. “Genomic Evidence for Reinfection with SARS-CoV-2: A Case Study.” The Lancet Infectious Diseases, Oct. 2020. ScienceDirect, doi:10.1016/S1473-3099(20)30764-7.	Nevada, USA	25	M	NA	NA	2020-04-01	35.24	Yes	Mild	33	2020-06-01	35.31	Yes	Severe	NR	48	More Severe	Clade 20C	Clade 20C	539T>C, 4113T>C, 7921G>A, 8140C>T, 11102C>T, 14407C>T, 15190G>C, 15981C>T, 16741T>G, 26013C>T, 29466C>T (GISAID Initial: EPI_ISL_514673, Reinfection: EPI_ISL_514674)	NR	NR	9 days: IgM+, IgG+
Evidence of SARS-CoV-2 re-infection with a different genotype	Colson, P., Finaud, M., Levy, N., Lagier, J.C. and Raoult, D., 2020. Evidence of SARS-CoV-2 re-infection with a different genotype. Journal of Infection. 10.1016/j.jinf.2020.11.011	France	70	M	NR	Behavior disorders, memory disorders (none others listed)	2020-04-01	27	Yes	Mild	NR	2020-08-01	18	No	Asymptomatic	NA	119	Milder	Clade 20A	Marseille 4 (PANGO Lineage B.1.160)	(GISAID Initial: IHU-3844/2020, Reinfection France/PAC-IHU-1347/2020)	13 days: IgG-, 26 days: IgG+	NR	30 days: IgG+
Evidence of Severe Acute Respiratory Syndrome Coronavirus 2 Reinfection After Recovery from Mild Coronavirus Disease 2019	Lee, Jee-Soo, et al. “Evidence of Severe Acute Respiratory Syndrome Coronavirus 2 Reinfection After Recovery from Mild Coronavirus Disease 2019.” Clinical Infectious Diseases: An Official Publication of the Infectious Diseases Society of America, Nov. 2020. PubMed, doi:10.1093/cid/ciaa1421.	South Korea	21	F	NR	Allergic Rhinitis	2020-03-01	SPU: 22.15 (E), 22.53 (RdRP), NPS and OPS: 22.34 (E), 22.75 (RdRP)	Yes	Mild	20	2020-04-01	NPS and OPS: 32.36 (E), 32.79 (RdRP), 3rd hospitalization: 33.74 (E), 33.62 (RdRP)	Yes	Mild	4	26	Milder	Clade V (PANGO Lineage B.2)	Clade G	NSP1: R124C, NSP2: T85I, NSP3: F106F, P323L, L744F, L1035F, NSP4: V407fs, S481L, NSP9: L42P, NSP13: T115I S: D614G, ORF3a: Q57H	NR	1 day: IgG++, Neutralizing++	26 days: IgG+, Neutralizing+, 29 days: IgG+, Neutralizing+
A case of SARS-CoV-2 reinfection in Ecuador	Prado-Vivar, Belén, et al. “A Case of SARS-CoV-2 Reinfection in Ecuador.” The Lancet Infectious Diseases, vol. 0, no. 0, Elsevier, Nov. 2020. www.thelancet.com, doi:10.1016/S1473-3099(20)30910-5.	Ecuador	46	M	NR	NR	2020-05-01	36.85	Yes	Mild	NR	2020-07-01	30.82	Yes	Mild	NR	63	More Severe	B1.p9	A.1.1	NSP2: C218R, NSP12: P323L, NSP13: T432I, S485L, L504P, C541Y, S: D614G, ORF3a: Q57H, ORF8: S84L	4 days: IgM+, IgG-	NR	29 days: IgM+, IgG+
Symptomatic SARS-CoV-2 reinfection of a health care worker in a Belgian nosocomial outbreak despite primary neutralizing antibody response	Selhorst P, Van Ierssel S, Michiels J, Mariën J, Bartholomeeusen K, Dirinck E, Vandamme S, Jansens H, Ariën KK. Symptomatic SARS-CoV-2 reinfection of a health care worker in a Belgian nosocomial outbreak despite primary neutralizing antibody response. Clin Infect Dis. 2020 Dec 14:ciaa1850. doi: 10.1093/cid/ciaa1850. Epub ahead of print. PMID: 33315049.	Belgium	39	F	NR	NA	2020-03-01	13	Yes	Mild	NR	2020-09-01	19	Yes	Mild	NR	185	Milder	B.2	B.1	ORF1a: H1113Y, Orf1b: P314L, S: S98F, D614G, ORF3a: Q38R, G172R, V202L, V251G, N: P199L, ORF10: S23F (GISAID Initial: C5182_20035224, Reinfection: C5183_20382166)	94 days: IgM-, IgG+, Neutralizing+, IgA-	NR	7 days: IgM+, IgG++, Neutralizing++, IgA+, 21 days: IgM+, IgG++, Neutralizing+++, IgA+
Assessment of the risk of SARS-CoV-2 reinfection in an intense re-exposure setting	Abu-Raddad LJ, Chemaitelly H, Malek JA, Ahmed AA, Mohamoud YA, Younuskunju S, Ayoub HH, Al Kanaani Z, Al Khal A, Al Kuwari E, Butt AA, Coyle P, Jeremijenko A, Kaleeckal AH, Latif AN, Shaik RM, Rahim HFA, Yassine HM, Al Kuwari MG, Al Romaihi HE, Al-Thani MH, Bertollini R. Assessment of the risk of SARS-CoV-2 reinfection in an intense re-exposure setting. Clin Infect Dis. 2020 Dec 14:ciaa1846. doi:…	Qatar	25-29	M	NR	NR	2020-04-01	36	NR	NR	NR	2020-06-01	28	NR	NR	NR	46	NR	NR	NR	D614G present at reinfection, 10 SNVs	NR	NR	NR
			40-44	M	NR	NR	2020-04-01	17	NR	NR	NR	2020-07-01	29	NR	NR	NR	71	NR	NR	NR	D614G present at reinfection, 10 SNVs	NR	NR	NR
			45-49	F	NR	NR	2020-05-01	36	NR	NR	NR	2020-07-01	25	NR	NR	NR	88	NR	NR	NR	D614G present at reinfection, partial sequence available for initial	NR	1 day: IgG-	NR
			25-29	M	NR	NR	2020-04-01	30	NR	NR	NR	2020-06-01	32	NR	NR	NR	55	NR	NR	NR	D614G present at reinfection, partial sequence available for reinfection	NR	NR	NR
Confirmed Reinfection with SARS-CoV-2 Variant VOC-202012/01	David Harrington, Beatrix Kele, Spiro Pereira, Xose Couto-Parada, Anna Riddell, Suzanne Forbes, Hamish Dobbie, Teresa Cutino-Moguel, Confirmed Reinfection with SARS-CoV-2 Variant VOC-202012/01, Clinical Infectious Diseases, , ciab014, doi.org/10.1093/cid/ciab014	UK	78	M	NR	T2DM, Diabetic nehropathy, COPD, sleep apnea, ischemic heart disease	2020-04-01	26.8 (E), 26.4 (Orf1a)	Yes	Mild	NR	2020-12-01	27.5 (E), 27.9 (Orf1a)	Yes	Severe	NR	250	More Severe	B.2	B.1.1.7	S: N501Y, A570D, D614G, P681H, T761I, S982A, D1118H, Y144del, H69del, V70del	63 days: IgG+, Neutralizing+, 225 days: IgG+, Neutralizing+	NR	NR
SARS-CoV-2 reinfection in a cohort of 43,000 antibody-positive individuals followed for up to 35 weeks	Abu-Raddad LJ, Chemaitelly H, Coyle P, Malek JA, Ahmed AA, Mohamoud YA, Younuskunju S, Ayoub HH, Kanaani ZA, Kuwari EA, Butt AA, Jeremijenko A, Kaleeckal AH, Latif AN, Shaik RM, et al., 2021. SARS-CoV-2 reinfection in a cohort of 43,000 antibody-positive individuals followed for up to 35 weeks. medRxiv: 2021.01.15.21249731	Qatar	35-39	F	NR	NR	NR	NR	NR	NR	NR	NR	NR	No	Asymptomatic	NA	59	NR	NR	NR	12 SNVs	Antibody positive (Not specified)	NR	NR
			35-39	M	NR	NR	NR	NR	NR	NR	NR	NR	NR	No	Asymptomatic	NA	84	NR	NR	NR	12 SNVs and D614G present in second case	Antibody positive (Not specified)	NR	NR
			35-39	M	NR	NR	NR	NR	NR	NR	NR	NR	NR	No	Asymptomatic	NA	81	NR	NR	NR	3 SNVs	Antibody positive (Not specified)	NR	NR
Severe reinfection with South African SARS-CoV-2 variant 501Y.V2: A case report	Zucman N, Uhel F, Descamps D, Roux D, Ricard JD. Severe reinfection with South African SARS-CoV-2 variant 501Y.V2: A case report [published online ahead of print, 2021 Feb 10]. Clin Infect Dis. 2021;ciab129. doi:10.1093/cid/ciab129	France	58	M	NR	Asthma	2020-09-01	NR	Yes	Mild	NR	2021-01-01	NR	Yes	Severe	NR	129	More Severe	NR	B.1.351	S: D80A, E484K, N501Y	NR	NR	7 days: IgG+
Recurrent COVID-19 including evidence of reinfection and enhanced severity in thirty Brazilian healthcare workers	Adrielle Dos Santos, Letícia et al. “Recurrent COVID-19 including evidence of reinfection and enhanced severity in thirty Brazilian healthcare workers.” The Journal of infection vol. 82,3 (2021): 399-406. doi:10.1016/j.jinf.2021.01.020	Brazil	40	F	NR	HTN, obesity	2020-05-01	NR	Yes	Mild	NR	2020-07-01	NR	Yes	Mild	NR	52	Milder	B.1.80	B.1	ORF1ab: A4591V, D7091V, V7092D	NR	NR	NR
Evidence of SARS-CoV-2 reinfection without mutations in Spike protein	Kulkarni O, Narreddy S, Zaveri L, Kalal IG, Tallapaka KB, Sowpati DT. Evidence of SARS-CoV-2 reinfection without mutations in Spike protein [published online ahead of print, 2021 Feb 16]. Clin Infect Dis. 2021;ciab136. doi:10.1093/cid/ciab136	India	61	M	NR	NR	2020-08-01	NR	No	Asymptomatic	NA	2020-11-01	NR	Yes	Mild	NR	75	More Severe	20B (B.1.1)	20B (B.1.1)	10 SNVs, D614G present in both cases (GISAID Initial: EPI_ISL_909955, Reinfection: EPI_ISL_909956)	NR	NR	NR
			38	M	Steroid use	TB meningitis	2020-11-01	NR	Yes	Mild	1	2020-11-01	NR	Yes	Mild	5	18	More Severe	20B (B.1.1)	20B (B.1.1)	3 SNVs, D614G present in both cases (GISAID Initial: EPI_ISL_909957, Reinfection: EPI_ISL_909958)	NR	NR	NR
Genomic Evidence of SARS-CoV-2 Reinfection Involving E484K Spike Mutation, Brazil	Nonaka CKV, Franco MM, Gräf T, de Lorenzo Barcia CA, de Ávila Mendonça RN, de Sousa KAF, Neiva LMC, Fosenca V, Mendes AVA, de Aguiar RS, Giovanetti M, de Freitas Souza BS. Genomic Evidence of SARS-CoV-2 Reinfection Involving E484K Spike Mutation, Brazil. Emerg Infect Dis. 2021 May;27(5):1522-1524. doi: 10.3201/eid2705.210191. Epub 2021 Feb 19. PMID: 33605869.	Brazil	45	F	NR	NA	2020-06-01	25 (N), 26 (E), 27 (RdRp)	Yes	Mild	7	2020-10-01	21 (N), 12 (E), 17 (RdRp)	Yes	Mild	NR	147	More Severe	B.1.1.33	P.2 (B.1.1.28.2)	S: E484K (GISAID EPI_ISL_756293, EPI_ISL_756294)	NR	NR	28 days: IgG+
Clinical, virologic and immunologic features of a mild case of SARS-CoV-2 reinfection	Vetter, Pauline et al. “Clinical, virologic and immunologic features of a mild case of SARS-CoV-2 reinfection.” Clinical microbiology and infection : the official publication of the European Society of Clinical Microbiology and Infectious Diseases, vol. 27,5 791.e1–791.e4. 20 Feb. 2021, doi:10.1016/j.cmi.2021.02.010	Switzerland	36	F	NA	NA	2020-04-01	29.1	Yes	Mild	14	2020-10-01	21	Yes	Mild	10	204	More Severe	20A	20A	S: S477N, Orf1ab: 2358C>T, 2939C>T, 9526G>T, 13669C>T, 13993G>T, 15766G>T, 16889A>G, 17019G>T, 17058G>T, Orf3a: 25563G>T, N: 28677C>T, 28975G>C, 29399G>A (GISAID Initial: EPI_ISL_708381, Reinfection: EPI_ISL_708380)	-7 days: IgG-, 14 days: IgG+, Neutralizing++, 35 days: IgG++, Neutralizing+	4 days: IgG+++, Neutralizing+++	12 days: IgG+++, Neutralizing+++, 34 days: IgG+++, Neutralizing+++
Clinical, Serological, Whole Genome Sequence Analyses to Confirm SARS-CoV-2 Reinfection in Patients From Mumbai, India	Shastri J, Parikh S, Agrawal S, et al. Clinical, Serological, Whole Genome Sequence Analyses to Confirm SARS-CoV-2 Reinfection in Patients From Mumbai, India. Front Med (Lausanne). 2021;8:631769. Published 2021 Mar 9. doi:10.3389/fmed.2021.631769	India	27	M	NA	NA	2020-05-01	32 (N), 32 (Orf1ab)	Yes	Mild	2	2020-07-01	25 (N), 23 (Orf1ab), 23 (S)	Yes	Mild	7	65	More Severe	B	B.1.80	ORF6: F22S (GISAID EPI_ISL_528419, GISAID EPI_ISL_528420)	47 days: IgG-	4 days: IgG-, Neutralizing+	60 days: IgG+, Neutralizing++
			24	F	NA	NA	2020-05-01	32 (N), 34 (Orf1ab), 35 (S)	Yes	Mild	5	2020-07-01	17 (N), 18 (Orf1ab), 21 (S)	Yes	Mild	30	54	More Severe	B.1	B.1.1.32	NSP3: A994D, NSP12: P227L, NSP14: M58I, S: D614G (GISAID EPI_ISL_528425, GISAID EPI_ISL_528426)	21 days: IgG-, Neutralizing-	1 day: IgG+, Neutralizing+	19 days: IgG++, Neutralizing++
			51	F	anti-HTN	HTN	2020-04-01	31 (N), 31 (Orf1ab), 31 (S)	Yes	Mild	7	2020-09-01	22 (N), 22 (Orf1ab), 22 (S)	Yes	Mild	42	137	More Severe	B.1.5	B.1	ORF8: G77V, NSP2: N183T, NSP3: A994D, NSP6: V26G (GISAID EPI_ISL_801538, GISAID EPI_ISL_676509)	NR	-2 days: IgG-, Neutralizing-	14 days: IgG+, Neutralizing+
COVID-19 re-infection	Brouqui P, Colson P, Melenotte C, Houhamdi L, Bedotto M, Devaux C, Gautret P, Million M, Parola P, Stoupan D, La Scola B, Lagier JC, Raoult D. COVID-19 re-infection. Eur J Clin Invest. 2021 May;51(5):e13537. doi: 10.1111/eci.13537. Epub 2021 Mar 17. PMID: 33675046.	France	88	F	NR	NR	NR	33	Yes	Mild	NR	NR	19	No	Asymptomatic	NA	236	Milder	NR	Marseille 4 (B.1.160)	S: S477N	NR	NR	NR
			55	M	NR	NR	NR	21	Yes	Mild	NR	NR	27	Yes	Mild	NR	203	Same	NR	Marseille 4 (B.1.160)	S: S477N	NR	NR	NR
			92	F	NR	NR	NR	26	Yes	Mild	NR	NR	27	Yes	Severe	NR	239	More Severe	NR	Marseille 4 (B.1.160)	S: S477N	NR	NR	NR
			27	F	NR	NR	NR	25	Yes	Mild	NR	NR	18	Yes	Mild	NR	124	Same	NR	Marseille 4 (B.1.160)	S: S477N	NR	NR	NR
			70	M	NR	NR	NR	27	Yes	Mild	NR	NR	17	No	Asymptomatic	NA	118	Milder	NR	Marseille 4 (B.1.160)	S: S477N	NR	NR	NR
			59	F	NR	NR	NR	30	Yes	Mild	NR	NR	28	Yes	Mild	NR	217	Same	NR	Marseille 4 (B.1.160)	S: S477N	NR	NR	NR
			24	M	NR	NR	NR	20	Yes	Mild	NR	NR	18	Yes	Mild	NR	152	More Severe	NR	Marseille 4 (B.1.160)	S: S477N	NR	NR	NR
			53	F	NR	NR	NR	32	Yes	Mild	NR	NR	26	Yes	Mild	NR	213	Same	NR	Marseille 4 (B.1.160)	S: S477N	NR	NR	NR
			57	F	NR	NR	NR	33	Yes	Mild	NR	NR	?	Yes	Mild	NR	234	Same	NR	Marseille 4 (B.1.160)	S: S477N	NR	NR	NR
			77	M	NR	NR	NR	20	Yes	Mild	NR	NR	19	No	Asymptomatic	NA	231	Milder	NR	Marseille 4 (B.1.160)	S: S477N	NR	NR	NR
			60	M	NR	NR	NR	22	Yes	Mild	NR	NR	23	Yes	Mild	NR	210	Milder	NR	Marseille 4 (B.1.160)	S: S477N	NR	NR	NR
			24	M	NR	NR	NR	23	Yes	Mild	NR	NR	28	Yes	Mild	NR	308	Same	NR	Marseille 4 (B.1.160)	S: S477N	NR	NR	NR
			75	M	NR	NR	NR	21	Yes	Severe	NR	NR	33	No	Asymptomatic	NA	100	Milder	Marseille 2 (B.1.177)	Marseille 4 (B.1.160)	S: V222A, S477N	NR	NR	NR
Details of SARS-CoV-2 reinfections at a major UK tertiary centre	Garvey MI, Casey AL, Wilkinson MAC, et al. Details of SARS-CoV-2 reinfections at a major UK tertiary centre. J Infect. 2021;82(6):e29-e30. doi:10.1016/j.jinf.2021.03.004	UK	92	M	NR	Dementia	2020-04-01	15.89	Yes	Mild	NR	2020-11-01	1290 RLU	No	Asymptomatic	NA	215	Milder	NR	B.1.177	S: A222V	NR	NR	NR
			84	M	NR	Dementia, Paget's disease	2020-05-01	26.79	Yes	Mild	NR	2021-01-01	1211 RLU	No	Asymptomatic	NA	224	Milder	NR	B.1.177	S: A222V	NR	NR	NR
			59	M	NR	ESRD	2020-06-01	22.03	Yes	Mild	NR	2021-01-01	1348 RLU	No	Asymptomatic	NA	237	Milder	NR	B.1.1.7	S: N501Y, H69del, V70del	NR	NR	NR
Clinical characteristics of SARS-CoV-2 by re-infection vs. reactivation: a case series from Iran	Salehi-Vaziri M, Jalali T, Farahmand B, et al. Clinical characteristics of SARS-CoV-2 by re-infection vs. reactivation: a case series from Iran [published online ahead of print, 2021 Mar 18]. Eur J Clin Microbiol Infect Dis. 2021;1-7. doi:10.1007/s10096-021-04221-6	Iran	32	F	NR	NR	NA	NA	Yes	Mild	NR	2020-07-01	17 (N), 18 (Orf)	Yes	Mild	NR	NA	More Severe	NR	NR	D614G present in second case suggests reinfection	IgM+, IgG-	3 days: IgM-, IgG+	47 days: IgG++
			42	M	NR	NR	2020-03-01	NR	Yes	Mild	NR	2020-07-01	31 (N), 33 (Orf)	Yes	Mild	NR	116	Milder	NR	NR	D614G present in second case suggests reinfection	NR	NR	17 days: IgM+, IgG++, 47 days: IgG+
Phylogenomic Evidence of Reinfection and Persistence of SARS-CoV-2: First Report from Colombia	Ramírez JD, Muñoz M, Ballesteros N, et al. Phylogenomic Evidence of Reinfection and Persistence of SARS-CoV-2: First Report from Colombia. Vaccines (Basel). 2021;9(3):282. Published 2021 Mar 19. doi:10.3390/vaccines9030282	Colombia	54	F	NR	NR	2020-07-01	21.2 (E), 24.5 (RdRp), 21.7 (N)	Yes	Mild	NR	2020-08-01	30.6 (E), 32.1 (RdRp), 31.9 (N)	Yes	Mild	NR	30	Milder	B.1	B.1.1.269	(GISAID Initial: EPI_ISL_1040925, Reinfection: EPI_ISL_1040926)	NR	NR	NR
Case Study: Longitudinal immune profiling of a SARS-CoV-2 reinfection in a solid organ transplant recipient	Klein J, Brito AF, Trubin P, Lu P, Wong P, Alpert T, Peña-Hernández MA, Haynes W, Kamath K, Liu F, Vogels CBF, Fauver JR, Lucas C, Oh J, Mao T, Silva J, Wyllie AL, Muenker MC, Casanovas-Massana A, Moore AJ, Petrone ME, Kalinich CC; Yale IMPACT Research Team, Cruz CD, Farhadian S, Ring A, Shon J, Ko AI, Grubaugh ND, Israelow B, Iwasaki A, Azar MM. Case Study: Longitudinal immune profiling of a SAR…	Northeast, USA	60-70	M	Belatacept, mycophenolate mofetyl, TMP-SMX, filgrastim. After first infection: antithymocyte globulin, rituximab, and methylprednisolone	ESRD- renal transplant	2020-03-01	17.1 (N1), 16.3 (N2)	Yes	Severe	13	2020-11-01	27.34 (N1), 27.15 (N2)	Yes	Mild	NR	234	Milder	B.1	B.1.280	ORF1ab: L43R, V228A, I265T, K2497N, T5451I, S: A1078S, ORF3a: Q57H, V225F, ORF7a: T28A, N: T205I	7 days: IgM-, IgG-, Neutralizing++, 15 days: IgM+, IgG+, Neutralizing+, 23 days: IgM++, IgG+++, Neutralizing-	1 day: IgG+	3 days: IgG+, Neutralizing+, 7 days: IgG++, Neutralizing++
Incidence of delayed asymptomatic COVID-19 recurrences in a 6-month longitudinal study	Masiá M, Padilla S, Galiana A, Fernández-González M, Gutiérrez F. Incidence of delayed asymptomatic COVID-19 recurrences in a 6-month longitudinal study [published online ahead of print, 2021 Mar 29]. J Infect. 2021;S0163-4453(21)00152-3. doi:10.1016/j.jinf.2021.03.020	Spain	52	M	NR	HTN, heart disease, CKD, obesity	NR	NR	Yes	Mild	5	NR	18	Yes	Mild	NR	240	Milder	20A	20B (B.1.1)	NR	NR	1 day: IgG-	NR
Reinfection or reactivation: Genome-based two distinct SNP profile of SARS-CoV2 repositivity in an Indian case	Dhar, Mahesh S., et al. "Reinfection or Reactivation: Genome based two distinct SNP profile of SARS-CoV2 re-positivity in an Indian case." Journal of Medical Virology (2021).	India	52	M	NR	NR	2020-06-01	36.74 (E), 36.04 (Orf1ab)	No	Asymptomatic	NA	2020-08-01	17.9 (Orf1ab), 17.8 (E)	Yes	Mild	NR	73	More Severe	B.1.0	B.1.36.1	ORF1AB: F481S, V561A, P1115L, V1968M, K2016T, F3606L, D3810V, V4052A, S4195R, C4566Y, T5541I, M6575L, I7064K, S: K547T, N: Y377D, ORF10: I13T (GISAID Initial: EPI_ISL_614157, Reinfection: EPI_ISL_581506)	NR	3 days: IgG-	40 days: IgG+
Symptomatic reinfection of SARS-CoV-2 with spike protein variant N440K associated with immune escape	Rani PR, Imran M, Lakshmi JV, Jolly B, Jain A, Surekha A, Senthivel V, Chandrasekhar P, Divakar MK, Srinivasulu D, Bhoyar RC, Vanaja PR, Scaria V, Sivasubbu S. Symptomatic reinfection of SARS-CoV-2 with spike protein variant N440K associated with immune escape. J Med Virol. 2021 Apr 5. doi: 10.1002/jmv.26997. Epub ahead of print. PMID: 33818797.	India	47	M	NR	NR	2020-07-01	19.1 (N), 22.3 (Orf1ab)	No	Asymptomatic	NA	2020-09-01	19.2 (N), 21.9 (Orf1ab)	Yes	Mild	NR	47	More Severe	B.1.36	B.1.36	S: N440K variant in both episodes of infection, ORF3a: E261* in initial infection, N: T16M in reinfection	NR	NR	NR
SARS-CoV-2 presented moderately during two episodes of the infection with lack of antibody responses	Salehi-Vaziri M, Omrani MD, Pouriayevali MH, et al. SARS-CoV-2 presented moderately during two episodes of the infection with lack of antibody responses [published online ahead of print, 2021 Apr 6]. Virus Res. 2021;299:198421. doi:10.1016/j.virusres.2021.198421	Iran	42	M	NR	NA	2020-07-01	18 (N), 19 (Orf1ab)	Yes	Mild	NR	2020-11-01	16 (N), 17 (Orf1ab)	Yes	Mild	NR	128	More Severe	20G (B.1.2)	20G (B.1.2)	NSP1: E37D, NSP3: T20071, P2685T, NSP14: R52K (GISAID Initial: EPI_ISL_847826, Reinfection: EPI_ISL_847827)	25 days: IgM-, IgG-		9 days: IgM-, IgG-
SARS-CoV-2 Reinfection in a Healthcare Worker Despite the Presence of Detectable Neutralizing Antibodies	Brehm TT, Pfefferle S, von Possel R, et al. SARS-CoV-2 Reinfection in a Healthcare Worker Despite the Presence of Detectable Neutralizing Antibodies. Viruses. 2021;13(4):661. Published 2021 Apr 12. doi:10.3390/v13040661	Germany	27	F	NR	NA	2020-03-01	1*10^6 copies/mL	Yes	Mild	35	2020-12-01	9*10^5 copies/mL	Yes	Mild	3	282	Milder	B.3	B.1.177	ORF1a: D392G, T876A, ORF1b: T17I, P314L, S: A222V, D614G, ORF3a: S165F, N: A220V, ORF10: V30L	106 days: IgM+, IgG+, IgA-, Neutralizing+, 128 days: IgM-, IgG++, IgA-, Neutralizing+, 210 days: IgM-, IgG+, IgA-, Neutralizing+	2 days: IgM-, IgG+, IgA-, Neutralizing+	17 days: IgM-, IgG+++, IgA-, Neutralizing+++, 32 days: IgM-, IgG+++, IgA-, Neutralizing+++
Genetic Evidence and Host Immune Response in Persons Reinfected with SARS-CoV-2, Brazil	Fintelman-Rodrigues N, da Silva APD, Dos Santos MC, Saraiva FB, Ferreira MA, Gesto J, Rodrigues DAS, Vale AM, de Azevedo IG, Soares VC, Jiang H, Tan H, Tschoeke DA, Sacramento CQ, Bozza FA, Morel CM, Bozza PT, Souza TML. Genetic Evidence and Host Immune Response in Persons Reinfected with SARS-CoV-2, Brazil. Emerg Infect Dis. 2021 May;27(5):1446-1453. doi: 10.3201/eid2705.204912. Epub 2021 Apr 12…	Brazil	57	F	NR	Discoid lupus erythematosus	2020-03-01	26.66	Yes	Mild	NR	2020-05-01	27.06	Yes	Mild	NR	66	More Severe	19A	20B (B.1.1)	NSP3: D1383N, L1101P, NSP6: T181I, RdRp: S656A, 3-5-Exonuclease: V125F, Membrane glycoprotein: I91M ORF6: 133T, Nucleocapsid: R203K, G204R, I292T (GISAID Initial: EPI_ISL_636834, Reinfection: EPI_ISL_636835)	3 days: IgM+, IgG+, IgA+, Neutralizing-	5 days: IgM+, IgG+, IgA+, Neutralizing-	41 days: IgM+, IgG+, IgA+, Neutralizing++, 72 days: IgM+, IgG+, IgA+, Neutralizing+
			34	M	NR	NA	2020-03-01	27.41	No	Asymptomatic	NA	2020-05-01	28.12	Yes	Mild	NR	66	More Severe	20B (B.1.1)	20B (B.1.1)	NSP3: X478L, NSP6: T181I, 3-5-Exonuclease: V125F (GISAID Initial: EPI_ISL_636836, Reinfection: EPI_ISL_636837)	3 days: IgM+, IgG+, IgA+, Neutralizing-	5 days: IgM-, IgG-, IgA-, Neutralizing-	41 days: IgM+, IgG+, IgA+, Neutralizing+++, 72 days: IgM+, IgG+, IgA+, Neutralizing+
SARS-CoV-2 Reinfection in a Liver Transplant Recipient	Tomkins-Tinch CH, Daly JS, Gladden-Young A, et al. SARS-CoV-2 Reinfection in a Liver Transplant Recipient [published online ahead of print, 2021 Apr 20]. Ann Intern Med. 2021;L21-0108. doi:10.7326/L21-0108	Northeast, USA	61	M	Tacrolimus, mycophenolate mofetyl	Chronic HBV, HCV - Liver transplant	NR	NR	Yes	Mild	12	NR	NR	Yes	Severe	23	111	More Severe	NR	NR	ORF1a: G989V, F1114C, ORF1b: N2063K, S2531P, P2633S, S: N501T, V1133A, ORF3a: V256del	NR	2 days: IgG-	150 days: IgG+ (after convalescent plasma)
Severe Acute Respiratory Syndrome Coronavirus 2 P.2 Lineage Associated with Reinfection Case, Brazil, June-October 2020	Resende PC, Bezerra JF, Teixeira Vasconcelos RH, Arantes I, Appolinario L, Mendonça AC, Paixao AC, Duarte AC, Silva T, Rocha AS, Lima ABM, Pauvolid-Corrêa A, Motta FC, Teixeira DLF, de Oliveira Carneiro TF, Neto FPF, Herbster ID, Leite AB, Riediger IN, do Carmo Debur M, Naveca FG, Almeida W, Livorati M, Bello G, Siqueira MM. Severe Acute Respiratory Syndrome Coronavirus 2 P.2 Lineage Associated w…	Brazil	37	F	NR	NA	2020-06-01	24 (E), 24 (N1), 25 (N2), 26 (RP)	Yes	Mild	NR	2020-10-01	22 (E), 23 (N1), 22 (N2), 26 (RP)	Yes	Mild	NR	116	Same	B.1.1.33	P.2	NSP5: L205V, S: E484K, N: A199S (emerging lineage at time of reinfection) (GISAID Initial: EPI_ISL_792561, Reinfection: EPI_ISL_792562)	NR	NR	61 days: IgG+, Neutralizing-
SARS-CoV-2 reinfection caused by the P.1 lineage in Araraquara city, Sao Paulo State, Brazil	Romano, Camila Malta, et al. "SARS-CoV-2 reinfection caused by the P. 1 lineage in Araraquara city, Sao Paulo State, Brazil." Revista do Instituto de Medicina Tropical de São Paulo 63 (2021).	Brazil	26	F	NA	Rheumatism	2020-09-01	21	Yes	Mild	NR	2021-02-01	24	Yes	Mild	NR	128	Milder	Not B.1.1.7 or P.1	P.1	S: K417T, E484K, N501Y (GISAID Reinfection: EPI_ISL_1004238)	NR	NR	43 days: IgG+
Evidence of SARS-CoV-2 reinfection within the same clade in Ecuador: A case study	Sevillano G, Ortega-Paredes D, Loaiza K, Zurita-Salinas C, Zurita J. Evidence of SARS-CoV-2 reinfection within the same clade in Ecuador: A case study [published online ahead of print, 2021 Apr 27]. Int J Infect Dis. 2021;S1201-9712(21)00385-4. doi:10.1016/j.ijid.2021.04.073	Ecuador	28	M	NR	NR	2020-07-01	29.9	Yes	Mild	NR	2020-10-01	17.8	Yes	Mild	NR	98	Milder	B.1.1	B.1.1	NSP2: V173G, NSP3: D135H, E387K, S402P, A1033V, NSP12: N198S, N229S, T806I, NSP13-16: T250I, A598V, S: I635V, F229L, ORF3a: W54L, M: A221V: N: 2A10I, T166I (GISAID Initial: EPI_ISL_660069, Reinfection: EPI_ISL_660070)	10 days: IgM-, IgG-, 26 days: IgM-, IgG-	1 day: IgM-, IgG-	11 days: IgM+, IgG+, 36 days: IgM+, IgG+, 105 days: IgM-, IgG-
